# Supplementary material for: Cocaprins, β-Trefoil Fold Inhibitors of Cysteine and Aspartic Proteases from Coprinopsis cinerea
Source: Int J Mol Sci. 2022 Apr 28;23(9):4916. doi: 10.3390/ijms23094916 (PMC9104457; doi:10.3390/ijms23094916)
Supplement: Supplementary file 1 [file ijms-23-04916-s001.zip]

Archive with 1 entries (1 files):
- ijms-1693461-supplementary.pdf
